# Supplementary material for: Modelling and DNA topology of compact 2-start and 1-start chromatin fibres
Source: Nucleic Acids Res. 2019 Jun 20;47(18):9902–24. doi: 10.1093/nar/gkz495 (PMC6765122; doi:10.1093/nar/gkz495)
Supplement: gkz495_Supplemental_Files [file gkz495_supplemental_files.zip]

Archive with 4 entries (4 files):
- S1.mp4
- S2.mp4
- S3.mp4
- Supplementary material.pdf
